# Supplementary material for: Effect of Argon as Filling Gas of the Storage Atmosphere on the Shelf-Life of Sourdough Bread—Case Study on PDO Tuscan Bread
Source: Foods. 2022 Nov 1;11(21):3470. doi: 10.3390/foods11213470 (PMC9654732; doi:10.3390/foods11213470)
Supplement: Supplementary file 1 [file foods-11-03470-s001.zip]

Archive with 1 entries (1 files):
- foods-1950966-supplementary.pdf
